# Supplementary material for: Targeting HSF1 as a Therapeutic Strategy for Multiple Mechanisms of EGFR Inhibitor Resistance in EGFR Mutant Non-Small-Cell Lung Cancer
Source: Cancers (Basel). 2021 Jun 15;13(12):2987. doi: 10.3390/cancers13122987 (PMC8232331; doi:10.3390/cancers13122987)
Supplement: Supplementary file 1 [file cancers-13-02987-s001.zip]

Archive with 6 entries (5 files):
- cancers-1253451-supplementary/
- cancers-1253451-supplementary/cancers-1253451-original image.pdf
- cancers-1253451-supplementary/Figure S1 Sequencing for Lee et al .pdf
- cancers-1253451-supplementary/Figure S2 Whole western blot for Lee et al.pdf
- cancers-1253451-supplementary/Supplementary Table S1. Up-regulated genes).xlsx
- cancers-1253451-supplementary/Supplementary Table S2. Down-regulated .xlsx
