# Supplementary material for: Targeting HSF1 as a Therapeutic Strategy for Multiple Mechanisms of EGFR Inhibitor Resistance in EGFR Mutant Non-Small-Cell Lung Cancer
Source: Cancers (Basel). 2021 Jun 15;13(12):2987. doi: 10.3390/cancers13122987 (PMC8232331; doi:10.3390/cancers13122987)
Supplement: Supplementary file 1 [file cancers-13-02987-s001.zip › cancers-1253451-supplementary/Supplementary Table S1. Up-regulated genes).xlsx]

## Sheet: Sheet1
Gene	Er-Par
IGFBP7	7.5852
AXL	6.05831
TAGLN	5.93947
EDN2	5.29385
THBS1	5.21233
SPP1	5.00795
VIM	4.61598
IGFN1	4.60916
SDPR	4.58525
MMP2	4.45789
SNORA21	4.37894
MYL9	4.37765
CSDC2	4.37482
CHN1	4.32
FAM101B	4.3175
CDH2	4.25202
ANKRD1	4.24055
EPB41L3	4.12437
COL5A1	4.02342
DLC1	3.99556
MAGEB2	3.9701
GSG1	3.89229
EPDR1	3.88609
SDC2	3.86142
CST7	3.85457
MATN2	3.85019
SNORA76C	3.83837
EFHB	3.82138
2017-03-04	3.78204
NPPB	3.69248
SNORD68	3.67406
ZNF114	3.61915
CLDN2	3.5871
GAS6	3.55392
TENM2	3.50146
MOXD1	3.46896
LEPREL1	3.46238
CLU	3.44984
BMP4	3.44892
VGF	3.44724
EMP3	3.44481
PLAC8	3.43657
MIR4737	3.42243
RGS4	3.40973
GALNT9	3.39678
SNORD32A	3.39505
SNAI2	3.36457
TMEM158	3.31933
PRR16	3.29973
LUM	3.25075
MMP9	3.24567
ZEB1	3.217
MCAM	3.21379
LINC01111	3.2058
LIX1L	3.19735
CTGF	3.19624
FLJ22447	3.16597
NGF	3.15783
KLHL4	3.1524
MIR25	3.14515
LPHN2	3.12965
COL6A2	3.11739
NID1	3.07931
KCNIP3	3.05344
DKK1	3.04816
ANXA8	3.04775
CNN1	3.04615
MCTP1	3.04308
MIR1248	3.011
MEGF6	3.00323
ANXA6	3.00199
IL13RA2	2.98081
CCBE1	2.96878
ANPEP	2.95403
AFAP1L2	2.94486
PLK2	2.93898
ANXA8L1	2.93082
FBLN1	2.91732
MSRB3	2.91629
NEXN	2.90171
MYLK	2.89854
RFTN1	2.89334
GLIPR1	2.84774
THBS2	2.83034
MT1A	2.8155
SNORD67	2.81513
CAP2	2.78952
HTRA1	2.77725
ADAM19	2.77016
IGFBP1	2.75946
CREB3L1	2.75429
GNGT2	2.74553
SNORA71A	2.73527
SYT13	2.73352
BIVM	2.73324
EDIL3	2.73262
RBM24	2.73174
EVI2A	2.73118
QPRT	2.71539
ACKR3	2.7124
MGAT5B	2.69114
COL7A1	2.67088
CDH13	2.66869
HMOX1	2.66854
HLX	2.65936
BCHE	2.65857
PPAPDC1A	2.65672
AP1S2	2.61875
PTGFR	2.59331
KCNMA1	2.59166
FILIP1L	2.55122
DYSF	2.5373
ARHGAP23	2.51714
HRASLS	2.50352
PDZK1	2.4995
SCHIP1	2.49168
CRNDE	2.47476
ALPP	2.47007
TOX	2.45443
PTPRD	2.45334
FLI1	2.44823
SPARC	2.44053
NUAK1	2.42678
TBX3	2.42494
NUDT4P1	2.41811
ALPK2	2.41731
BDNF	2.41437
DAB2	2.40692
SLC17A3	2.40273
NOG	2.38974
LHFP	2.38898
MAP1B	2.38043
COL6A1	2.37612
OAF	2.36987
RUNX2	2.35747
GPR1	2.35548
MIR1307	2.34684
ADAMTS15	2.34038
AKAP12	2.33909
KIAA1644	2.33688
SARDH	2.33267
CDKN2C	2.33004
PRICKLE1	2.30461
HEG1	2.29703
NNMT	2.29666
LOC101927873	2.28561
SRPX	2.28418
TPM1	2.28212
CNN3	2.26676
TNIK	2.26477
TPST2	2.26463
FSTL3	2.26239
TP53I11	2.26214
COL8A1	2.26184
RNF182	2.26091
MAGEA6	2.25453
LAYN	2.21883
SNORA15	2.21551
MRAS	2.21442
FGFR1	2.21269
RIMS2	2.21129
SNORA71B	2.20686
LPCAT2	2.20484
ADAMTS1	2.2047
UAP1L1	2.20119
COL4A1	2.1952
LGALS1	2.19438
OLFML2A	2.18348
PMP22	2.1752
DFNA5	2.17251
FBLN2	2.16871
WISP2	2.16701
ARHGAP31	2.16412
FAM196B	2.16258
CYR61	2.15744
GPER1	2.15189
CACNA1H	2.15116
SEMA3C	2.14893
COL4A2	2.14694
CALB2	2.13352
FHL1	2.13261
SERPINH1	2.12528
IGFBP4	2.117
ABI3	2.10733
GPRC5B	2.10651
PDGFC	2.10642
C1QTNF9B-AS1	2.10226
CAMK4	2.10027
LOC102724094	2.09775
JPH2	2.09315
GPR176	2.09059
LOC100506844	2.08874
NPTXR	2.08439
POPDC3	2.06684
TGFB2	2.06589
CYGB	2.06153
SCARF2	2.05972
LEPREL2	2.05828
KDELC1	2.04808
