# Supplementary material for: Targeting HSF1 as a Therapeutic Strategy for Multiple Mechanisms of EGFR Inhibitor Resistance in EGFR Mutant Non-Small-Cell Lung Cancer
Source: Cancers (Basel). 2021 Jun 15;13(12):2987. doi: 10.3390/cancers13122987 (PMC8232331; doi:10.3390/cancers13122987)
Supplement: Supplementary file 1 [file cancers-13-02987-s001.zip › cancers-1253451-supplementary/Supplementary Table S2. Down-regulated .xlsx]

## Sheet: Sheet1
Gene	Er-Par
DDR1	-2.69121
RNASET2	-2.71082
KRTCAP3	-2.71969
TMEM163	-2.72113
CCL28	-2.73672
MUC16	-2.74325
MMP15	-2.74347
STEAP2	-2.74658
ITGB6	-2.76079
GRTP1	-2.76165
SYNE4	-2.77273
SPRR2D	-2.78677
BIRC3	-2.79328
MAPK13	-2.79626
BMF	-2.8001
RAB17	-2.80223
MIR7846	-2.80478
TGFA	-2.82475
F11R	-2.8249
CYP24A1	-2.83676
FER1L4	-2.84106
CDC42BPG	-2.8578
TSPAN15	-2.86557
RGL3	-2.86788
MACC1	-2.8696
SLC39A11	-2.87044
GALNT12	-2.87803
GYLTL1B	-2.88802
CRB3	-2.89853
TJP3	-2.90385
LOC647859	-2.90697
SLFN5	-2.90905
MYH14	-2.91554
MAL2	-2.91899
ASS1	-2.92354
CALB1	-2.92702
FGFBP1	-2.93181
OVOL2	-2.93867
C1orf116	-2.94085
TRIM15	-2.94777
TNFAIP2	-2.95139
CRABP2	-2.9538
CORO2A	-2.9859
XDH	-2.99232
HSH2D	-3.00189
DNAH2	-3.00789
TMEM45B	-3.02779
SAA4	-3.0289
TMPRSS4	-3.03585
EPHA1	-3.03633
TTC9	-3.05048
MIR1244-2	-3.06891
STEAP1	-3.07566
ZC3H12A	-3.09178
NKX1-2	-3.10307
ITGA2	-3.119
AP1M2	-3.12914
SNORA33	-3.13173
NOTCH3	-3.1323
INS	-3.13429
ABCA12	-3.13929
MYO1D	-3.14363
ANKRD22	-3.14384
SNORD33	-3.14436
SERPINB5	-3.15378
SDCBP2	-3.16486
LUCAT1	-3.17323
SCEL	-3.18039
DAPP1	-3.1863
KCNQ3	-3.19586
SPDEF	-3.19756
GPX2	-3.20286
CXCL8	-3.22607
SNORD66	-3.22969
CCDC64B	-3.23839
CDS1	-3.24236
PCSK9	-3.2551
EPS8L1	-3.27007
SOD2	-3.31335
IL1B	-3.33916
KYNU	-3.3456
GJB3	-3.3559
MAP7	-3.35664
SAA2-SAA4	-3.36176
SNORD55	-3.38159
MUC4	-3.38765
FAM83H-AS1	-3.38791
KDF1	-3.40021
MIR492	-3.40806
TSPAN8	-3.41386
FGA	-3.4147
IRF6	-3.41624
EPN3	-3.42347
IL1A	-3.42675
MST1R	-3.43109
HS3ST1	-3.44609
SGPP2	-3.44613
SPRR2A	-3.48904
PALM3	-3.50827
ARHGAP8	-3.56135
PIGR	-3.56438
SH3YL1	-3.58437
SNORA84	-3.59285
SYK	-3.60965
PTK2B	-3.62544
IFITM1	-3.64604
SMIM22	-3.66244
ERP27	-3.68965
C15orf48	-3.70237
TBC1D30	-3.71327
C8orf4	-3.7273
VNN1	-3.73623
PROM2	-3.76034
MDFI	-3.78212
LINC00342	-3.79258
LRRC6	-3.81155
TMC5	-3.84621
JUP	-3.84815
CXCL6	-3.85819
CP	-3.86683
IGFBP2	-3.88661
CGN	-3.9453
FOXA1	-3.95815
ERBB3	-3.96514
TMPRSS13	-4.00914
SH2D3A	-4.02615
CCAT1	-4.03341
IFITM3	-4.05309
GRHL2	-4.07383
PDZK1IP1	-4.09036
MPZL2	-4.15565
PI3	-4.16287
SERPINA3	-4.17188
EPCAM	-4.21869
CXCL2	-4.22776
PTGS2	-4.25581
SOX2	-4.28519
CEACAM6	-4.29316
TMEM125	-4.29624
IGFBP3	-4.29967
PRSS8	-4.30215
CFB	-4.30384
S100A8	-4.31672
C1orf210	-4.34687
TCN1	-4.37042
BCL2A1	-4.423
TRPC6	-4.43109
PTAFR	-4.47503
SPINK1	-4.4758
EGLN3	-4.47743
MIR210	-4.48154
CXCL16	-4.5237
TRIM31	-4.53873
LSR	-4.58898
S100A7	-4.61213
BSPRY	-4.64925
MMP7	-4.66792
MARVELD3	-4.67369
SPRR1B	-4.68541
TMPRSS11E	-4.68989
TNIP3	-4.81073
PRSS22	-4.87169
CDH1	-4.88708
CLDN7	-4.91324
GALNT3	-4.94183
WFDC2	-4.94627
MUC1	-4.96033
PRODH	-4.96859
CXCL3	-5.06634
DEFB1	-5.07591
RNF183	-5.13086
TMEM30B	-5.17886
TC2N	-5.18123
ADAP1	-5.18259
CHI3L2	-5.27004
ALOX5	-5.28912
EHF	-5.30275
CDH3	-5.38106
LRG1	-5.39732
RAB25	-5.42428
SPINT1	-5.43656
CXCL5	-5.48373
SERPINB3	-5.5047
HHLA2	-5.5322
LY6D	-5.54319
AZGP1	-5.55028
GPR110	-5.59388
AGR2	-5.62259
SCNN1A	-5.71108
MUC5B	-5.75922
CXCL1	-5.80582
CCL20	-5.83479
KRT16P2	-5.97859
FGB	-6.00232
ESRP1	-6.09254
S100A14	-6.21353
ST14	-6.27319
KRT16P3	-6.59119
SAA2	-7.26685
SLPI	-7.28373
SAA1	-7.53511
KRT16P1	-7.56479
SERPINB4	-8.06652
SFTA2	-8.13923
LCN2	-8.25438
DEFB4B	-9.65682
DEFB4A	-9.66735
S100A9	-10.5628
